# Supplementary material for: Central role of Prominin-1 in lipid rafts during liver regeneration
Source: Nat Commun. 2022 Oct 20;13:6219. doi: 10.1038/s41467-022-33969-4 (PMC9585078; doi:10.1038/s41467-022-33969-4)
Supplement: Supplementary file 4 — Source data [file 41467_2022_33969_MOESM4_ESM.xlsx]

## Sheet: Fig.1a
PHx Prom1 mRNA
Group	Relative mRNA raw	Average	SEM	f-test	t-test (p-value)
0h	1.3725	1	0.190976
	0.886878
	0.740621
24h	3.35615	6.69426	2.29535	0.0082811	0.0679288
	4.39788
	10.9042
	13.3319
	1.48124
48h	5.12236	19.2846	7.23792	0.000596619	0.0449077
	6.35022
	43.0162
	26.4796
	2.98309
	46.4243
	4.61653
120h	1.77376	6.04652	4.68715	0.00199066	0.3424
	0.614211
	24.7063
	2.86157
	0.276779

## Sheet: Fig.1g
tdTom & HNF4a double positive cells / HNF4a positive cells (%)						tdTom & CK19 double positive cells / CK19 positive cells (%)
Group	Individual values	Average	SEM	f-test	t-test (p-value)	Group	Individual values	Average	SEM	f-test	t-test (p-value)
Sham	1.28755	1.15406	0.264951	1.45609e-10	6.19706e-06	Sham	93.4823	79.6023	3.77901	0.639247	0.841089
	2.3166						71.5185
	3.04348						60.297
	0						75.4885
	2.23881						84.7709
	1.7341						89.7033
	0.784314						83.9882
	0.985222						77.5697
	0.716846					PHx	86.4648	78.3608	4.8506
	0.772201						91.8876
	1.1236						70.2591
	0						75.347
	0						57.9454
PHx	60.2273	41.7543	3.91906				73.335
	44.2857						93.2863
	40.2985
	24.812
	36.9792
	49.4382
	40.613
	25.8503
	53.2847

## Sheet: Fig.2a
PHx	Liver-to-body weight ratio
Group	Liver-to-body weight ratio (%)	Average	SEM	f-test	t-test (p-value)
Prom1f/f 0h	1.41313	1.68456	0.101466
	1.65164
	1.8719
	1.80156
Prom1LKO 0h	1.70561	1.70161	0.189211
	2.21622
	1.56537
	1.31923
Prom1f/f 12h	2.268	2.40959	0.0661773
	2.35345
	2.43842
	2.57848
Prom1LKO 12h	2.47418	2.27741	0.0686119
	2.15929
	2.25714
	2.21901
Prom1f/f 24h	2.37963	2.74907	0.164801
	2.52995
	2.44737
	3.29949
	3.21778
	2.62019
Prom1LKO 24h	1.81982	2.44353	0.188037
	2.60538
	2.25483
	2.91837
	2.61923
Prom1f/f 48h	3.19574	3.10154	0.0912563	0.197619	0.0340121
	3.10909
	2.85106
	2.73656
	3.24737
	3.11823
	3.45274
Prom1LKO 48h	2.28571	2.66098	0.159988
	2.24545
	2.2767
	2.81643
	3.09804
	3.29064
	2.61386
Prom1f/f 120h	4.12946	4.15569	0.0480444	0.121597	0.0050888
	4.15652
	4.05286
	4.2839
Prom1LKO 120h	3.23423	3.5812	0.120562
	3.5812
	3.79487
	3.40724
	3.88845

## Sheet: Fig.2b
PHx	Ccnb, Ccnd and Ccne	mRNA
Ccnb							Ccnd							Ccne
Group	Relative mRNA raw	Average	SEM	f-test	t-test		Group	Relative mRNA raw	Average	SEM	f-test	t-test		Group	Relative mRNA raw	Average	SEM	f-test	t-test
Prom1f/f Sham	1.3456	1	0.345598				Prom1f/f Sham	1.31472	1	0.314723				Prom1f/f Sham	1.28317	1	0.283167
	0.654402							0.685277							0.716833
Prom1LKO Sham	0.254943	0.170704	0.0842395				Prom1LKO Sham	0.315292	0.339993	0.0247012				Prom1LKO Sham	0.668829	0.500467	0.168362
	0.0864643							0.364694							0.332104
Prom1f/f PHx	116.021	69.2462	12.9409	0.0120232	0.0410881		Prom1f/f PHx	7.59347	6.16084	1.08299	0.0048773	0.0287864		Prom1f/f PHx	8.75258	5.85516	0.873404	0.0148739	0.0391589
	126.962							8.02643							5.31367
	61.3184							6.34121							6.27541
	69.9498							3.9855							2.75053
	30.6592							3.59193							4.69039
	23.0748							3.93063							3.45745
	69.9498							12.2504							9.98463
	56.0347							3.56712							5.61665
Prom1LKO PHx	42.7617	36.4103	4.47955				Prom1LKO PHx	2.38627	3.17244	0.322466				Prom1LKO PHx	4.88957	3.6078	0.313608
	21.6793							2.38627							3.20363
	58.0107							3.87651							4.75587
	46.4707							3.79673							4.28623
	39.8981							3.61691							3.0519
	22.2888							4.30126							3.0519
	28.2122							3.32824							2.94794
	31.9612							1.68735							2.67532

## Sheet: Fig.2d
	Relative band intensity (CyclinA/b-Actin)	average	SEM	f-test	t-test (p-value)
Prom1f/f	0.668358	1	0.177832	0.056838	0.0320546
	1.05454
	1.2771
Prom1LKO	0.358683	0.417733	0.030414
	0.459901
	0.434616
	Relative band intensity (CyclinB/b-Actin)	average	SEM	f-test	t-test (p-value)
Prom1f/f	1.05633	1	0.0355947	0.144257	4.50777e-05
	0.934139
	1.00953
Prom1LKO	0.285684	0.297418	0.00992419
	0.289421
	0.317149
	Relative band intensity (CyclinE/b-Actin)	average	SEM	f-test	t-test (p-value)
Prom1f/f	0.929146	1	0.105795	0.642188	0.0424544
	0.862764
	1.20809
Prom1LKO	0.669029	0.451386	0.153834
	0.530895
	0.154233
	Relative band intensity (PCNA/b-Actin)	average	SEM	f-test	t-test (p-value)
Prom1f/f	1.03972	1	0.0906456	0.485446	0.0494417
	0.826953
	1.13333
Prom1LKO	0.182931	0.487144	0.16011
	0.55267
	0.725832

## Sheet: Fig.2g
	Relative Ki-67-positive cells	Average	SEM	f-test	t-test (p-value)
Prom1f/f	0.897861	1	0.0653059	0.0154974	1.14889e-06
	0.803818
	0.706512
	0.700128
	0.843551
	1.4729
	1.40436
	1.09647
	0.651114
	1.24485
	1.00813
	0.987835
	1.2264
	0.889691
	1.06639
Prom1LKO	0.575631	0.504513	0.0330151
	0.439144
	0.653628
	0.432009
	0.508072
	0.367912
	0.385275
	0.372028
	0.32355
	0.390697
	0.595325
	0.507201
	0.717429
	0.655969
	0.643817

## Sheet: Fig.3a
CCl4	Prom1	mRNA
Group	Relative mRNA raw	Average	SEM	f-test	t-test (p-value)
Vehicle	0.986751	1	0.377002
	1.65951
	0.353739
CCl4	5.42927	12.19	3.3546	0.0150703	0.0284442
	5.94121
	21.8681
	18.3888
	9.32276

## Sheet: Fig.3e
	Relative band intensity (CyclinA/b-Actin)	average	SEM	f-test	t-test (p-value)
Prom1f/f	1.03254	1	0.0600999	0.396447	0.033011
	0.88352
	1.08394
Prom1LKO	0.34958	0.568511	0.120871
	0.766754
	0.589198
	Relative band intensity (CyclinB/b-Actin)	average	SEM	f-test	t-test (p-value)
Prom1f/f	0.975799	1	0.0393245	0.131435	0.0290252
	0.947293
	1.07691
Prom1LKO	0.198308	0.488725	0.148273
	0.581993
	0.685875
	Relative band intensity (PCNA/b-Actin)	average	SEM	f-test	t-test (p-value)
Prom1f/f	0.968714	1	0.0803728	0.940352	0.00487747
	0.879095
	1.15219
Prom1LKO	0.513408	0.377676	0.0757136
	0.251671
	0.367948

## Sheet: Fig.3h
	Relative Ki-67-positive cells	Average	SEM	f-test	t-test (p-value)
Prom1f/f	0.822538	1	0.0862139	0.000746321	4.82099e-08
	0.914288
	0.809338
	0.104101
	1.34064
	1.15174
	0.777285
	0.908774
	0.865315
	1.18269
	1.48805
	1.30163
	1.31028
	1.07817
	0.94516
Prom1LKO	0.193817	0.170641	0.0321102
	0.153538
	0.150187
	0.0547751
	0.0801019
	0.142899
	0.124921
	0.0820594
	0.0824772
	0.0985291
	0.453564
	0.314952
	0.286508

## Sheet: Fig.4b
	Relative band intensity (P-STAT3/b-Actin)	average	SEM	f-test	t-test (p-value)
Prom1f/f	1.16359	1	0.107168	0.570218	0.00270039
	0.798276
	1.03813
Prom1LKO	0.285591	0.160945	0.0676783
	0.144325
	0.0529202
	Relative band intensity (P-ERK/b-Actin)	average	SEM	f-test	t-test (p-value)
Prom1f/f	1.11427	1	0.0578821	0.767693	0.00170602
	0.958939
	0.926794
Prom1LKO	0.328133	0.300961	0.0733348
	0.412196
	0.162555

[truncated: 32 more sheets: Fig.4d, Fig.4e, Fig.4f, Fig.4g, Fig.5a, Fig.5b, Fig.5c, Fig.5d, Fig.5e, Fig.5f, Fig.5g, Fig.6b, Fig.6c, Fig.6d, Fig.6e, Fig.7a, Fig.7b, Fig.7c, Fig.7d, Fig.7f …]
